# Supplementary material for: Online orientation in early school grades: relationship with ADHD, boredom, concentration tendencies, and mothers’ parenting styles
Source: Front Psychol. 2025 Jul 7;16:1592563. doi: 10.3389/fpsyg.2025.1592563 (PMC12277250; doi:10.3389/fpsyg.2025.1592563)
Supplement: Supplementary file 1 [file Table_1.XLSX]

## Sheet: Correlation
	Supplementary Table: Correlation coefficients (Pearson) between independent variables
		C_Boredom tendency	C_Concentration tendency	C_ADHD tendency	M_BPS	M_Boredom tendency	M_Concentration tendency	M_ADHD tendency	M_Responsiveness	M_Control
	C_Boredom tendency	1	-0.386**	0.346**	0.208**	0.250**	-0.066	0.204**	-0.043	-0.125*
	C_Concentration tendency		1	-0.239**	-0.220**	-0.123*	0.179**	-0.103	0.149**	0.139**
	C_ADHD tendency			1	0.153**	0.075	0.038	0.390**	-0.229**	0.008
	M_BPS				1	0.507**	-0.212**	0.313**	-0.315**	-0.170**
	M_Boredom tendency					1	-0.080	0.234**	-0.173**	-0.108*
	M_Concentration tendency						1	-0.087	-0.027	0.137*
	M_ADHD tendency							1	-0.276**	-0.214**
	M_Responsiveness								1	0.146**
	M_Control									1
		M_: mother’s. C_: child’s.
		C_Boredom tendency: Boredom tendency rating for child, C_Concentration tendency: Concentration tendency rating for child, C_ADHD tendency: ADHD scale score for child,
		M_BPS: BPS scale score for mother, M_Boredom tendency: Boredom tendency rating for mother, M_Concentration tendency: Concentration tendency rating for mother,
		M_ADHD tendency: ADHD scale score for mother, M_Responsiveness: “Responsiveness” subscale score for mother’s parenting style,
		M_Control: “Control” subscale score for mother’s parenting style.
		**p < 0.01, *p < 0.05
